# Supplementary material for: The CDK-PLK1 axis targets the DNA damage checkpoint sensor protein RAD9 to promote cell proliferation and tolerance to genotoxic stress
Source: eLife. 2017 Dec 19;6:e29953. doi: 10.7554/eLife.29953 (PMC5736350; doi:10.7554/eLife.29953)
Supplement: Supplementary file 2. — An excel formatted file was presented. [file elife-29953-supp2.xlsx]

## Sheet: Figure4B
	no HU data (30 minutes EdU apply before the harvest)							HU data (0.2mM HU 24 Hour treated, 1 hr EdU apply before the harvest)
Note1: U1964 stands for U2OS Trex cells harbours a plasmid #1964 (WT-RAD9-mH), U1906 stands for cells that harbours a plasmid #1906 (S291A/T292A-RAD9-mH), U2238 stands for cells that harbours a plasmid #2238 (T313A-RAD9-mH), and U2223 stands for cells that harbours a plasmid #2223 (S326A-RAD9-mH) on FRT locus.
Note2: Standard deviation and T.Test are calculated using data sets of relative EdU incorporation from U1964 (WT-RAD9) for each experiment.
			1st experiment	2nd experiment	3rd experiment			1st experiment	2nd experiment	3rd experiment
raw			S_Mean					S_Mean
		1964noHU	3692.01	3041.96	6706.63		1964 HU	5509.93	4898.03	8988.41
		1906noHU	3985.2	3238.01	5965.79		1906 HU	5185.82	3332.76	7069.44
		2238noHU	4189.9	4070.61	7532.99		2238 HU	3929.4	3241.82	7658.29
		2223noHU	3637.54	3448.48	6438.77		2223 HU	5797.47	4143.79	8558.88
												T.TEST
Arbitrary		1st experiment	2nd experiment	3rd experiment				1st experiment	2nd experiment	3rd experiment		p-Value (vs 1964)
	1964noHU	1	1	1			1964 HU	1	1	1		noHU	HU
	1906noHU	1.07941	1.06445	0.889536			1906 HU	0.941178	0.68043	0.786507		0.863963	0.0596661
	2238noHU	1.13485	1.33816	1.12321			2238 HU	0.713149	0.661863	0.852019		0.0465004	0.010528
	2223noHU	0.985244	1.13364	0.96006			2223 HU	1.05219	0.846013	0.952213		0.652437	0.449356
		S-Mean(Average)	STDEV						S-Mean(Average)	STDEV
	1964noHU	1	0					1964 HU	1	0
	1906noHU	1.01113	0.105571					1906 HU	0.802705	0.131127
	2238noHU	1.19874	0.120877					2238 HU	0.742344	0.0983819
	2223noHU	1.02631	0.0937946					2223 HU	0.950137	0.103103

## Sheet: Figure 6A
	Each Values are average of three replicates (different wells), and each slot are measured twice by measuring two successive rounds (Fluorometry 531nm/616nm (0.1s) (Counts))
	hydroxyurea is added at Day 0 (-17.5 hour time points). And start measuring at Hour 0.
Note: U1964 stands for U2OS Trex cells harbours a plasmid #1964 (WT-RAD9-mH), U1906 stands for cells that harbours a plasmid #1906 (S291A/T292A-RAD9-mH), and U2238 stands for cells that harbours a plasmid #2238 (T313A-RAD9-mH) on FRT locus.
		Day1	Day2	Day3	Dat4				Day1	Day2	Day3	Dat4
summarize raw		0 mM						STDEV	0 mM
		1	2	3	4				1	2	3	4
	U1964	9116.67	16832.7	40231	50781.3			U1964	991.662	910.699	2108.99	1795.45
	U1906	9658.67	20273.8	36252.5	44257.7			U1906	1421.37	398.058	1569.2	2513.31
	U2238	12852.7	24131.8	43074	53603.5			U2238	384.543	2124.68	3419.6	1204.39
	Utrex	8847.83	19362.5	34980.7	47169			Utrex	763.557	1160.91	3100.77	6959.33
		0.4 mM							0.4 mM
		1	2	3	4				1	2	3	4
	U1964	7964.83	15315.8	27383.7	29811			U1964	532.053	27.4515	2238.3	1962.27
	U1906	8637.17	17041	23873.2	26984.2			U1906	721.649	1282.1	602.197	1432.56
	U2238	11368.7	19995.3	29021	30676.2			U2238	260.294	920.262	2137.74	3953.23
	Utrex	7897.67	17600.2	28583.7	30467			Utrex	600.576	416.137	2526.31	3336.12
Arb. Unit		Day1	Day2	Day3	Dat4				Day1	Day2	Day3	Dat4
	0 mM							STDEV	0 mM
		0	24.5	51.25	72.8				0	24.5	51.25	72.8
	U1964	1	1.84636	4.41291	5.57016			U1964	0.108775	0.0998939	0.231333	0.196942
	U1906	1	2.09903	3.75336	4.58217			U1906	0.14716	0.0412125	0.162466	0.260213
	U2238	1	1.87757	3.35137	4.17061			U2238	0.0299193	0.16531	0.266061	0.0937076
	Utrex	1	2.18839	3.95359	5.33114			Utrex	0.0862987	0.131209	0.350456	0.786558
		0.4 mM							0.4 mM
		0	24.5	51.25	72.8				0	24.5	51.25	72.8
	U1964	1	1.92293	3.43807	3.74283			U1964	0.0668003	0.00344658	0.281023	0.246367
	U1906	1	1.97298	2.764	3.12419			U1906	0.0835515	0.14844	0.0697216	0.16586
	U2238	1	1.75881	2.55272	2.69831			U2238	0.0228957	0.0809472	0.188038	0.34773
	Utrex	1	2.22853	3.61925	3.85772			Utrex	0.0760447	0.0526911	0.319881	0.422418

## Sheet: Figure6B
HU viability		2017-0228 (From 0216-0217 HU, to 0227 RPMI, to 0228 Dry and stain)
Briefly; 6cm Doxocyclin + HU (0.2 mM or 1.5 mM) for 36 Hours, trypsinize, count cells, 500 cells spread as a three replicates.
Note1: as for 1.5mM HU, the viabilities are too low and the data are omitted from the publication
Note2: U1964 stands for U2OS Trex cells harbours a plasmid #1964 (WT-RAD9-mH), U2238 stands for cells that harbours a plasmid #2238 (T313A-RAD9-mH) on FRT locus.
Note3: The cells harbours T313A-RAD9-mh showed the low colony formation rate even in the absence of DNA replicative stress, that cold suggest its function in unstressed condition.
Cultured in RPMI no Doxocycline, 11 days
	Mock	U1964	U2238						For P-value calculation		Mock	U1964	U2238
	Utrex	U-RAD9-WT	U-RAD9-T313A						The below is copy from the table left		Utrex	U-RAD9-WT	U-RAD9-T313A
0 mM	268	282	92							0 mM	268	282	92
	275	304	116								275	304	116
	307	299	93								307	299	93
0.2 mM	188	229	53							0.2 mM	188	229	53
	220	234	44								220	234	44
	221	236	48								221	236	48
1.5 mM	5	13	2							1.5 mM	5	13	2
	8	9	5								8	9	5
	6	5	2								6	5	2
										the colony from each data was divided by average of 0mM
											p-value 0 vs 0.2mM
											0.0103781	0.000885632	0.00325279
											Utrex	U1964	U2238
Average		0.59	0.200667		Viability					Average 0mM	283.333	295	100.333
	Utrex	U1964	U2238			Utrex	U1964	U2238		Arb. Unit of each colony formation rate at 0.2mM	0.663529	0.776271	0.528239
0 mM	283.333	295	100.333		0 mM	1	1	1			0.776471	0.79322	0.438538
0.2 mM	209.667	233	48.3333		0.2 mM	0.74	0.789831	0.481728			0.78	0.8	0.478405
1.5 mM	6.33333	9	3		1.5 mM	0.0223529	0.0305085	0.0299003				mock vs 1964	mock vs 2238
STDEV					STDEV (Viability)						p-value	0.269365	0.00503128
	Utrex	U1964	U2238										1964 vs 2238
0 mM	20.7926	11.5326	13.5769			0.0733857	0.0390934	0.135318					0.000331129
0.2 mM	18.7705	3.60555	4.50925			0.066249	0.0122222	0.0449427
1.5 mM	1.52753	4	1.73205			0.00539127	0.0135593	0.017263
